# Supplementary material for: Decoding Wilson disease: a machine learning approach to predict neurological symptoms
Source: Front Neurol. 2024 Jun 19;15:1418474. doi: 10.3389/fneur.2024.1418474 (PMC11223572; doi:10.3389/fneur.2024.1418474)
Supplement: Supplementary file 1 [file Data_Sheet_1.CSV]

Cirrhosis(es/No)	Ascites(es/No)	lenticular nucleus damage (es/No)	Thalamus damage (es/No)	Brainstem damage(es/No)	Cerebral ventricular system dilation(es/No)	Deepening of the sulci and fissures of the brain(es/No)	Cerebral peduncle damage(es/No)	Cerebral cortex damage(es/No)	Qther brain regions damage(es/No)	Liver capsule smoothing(es/No)	Enhanced internal echo in the liver(es/No)	Homogeneous echogenicity in the liver(es/No)	Clear internal blood vessels in the liver(es/No)	WBC	RBC	Hb	PLT	PT	INR	APTT	FBG	TT	ALT	AST)	TBA	TBIL	DBIL	IBIL	TP	ALB	GGT	AKP	BUN	Cr	24-hour urine copper	CP	Psychiatric symptom score	Liver symptom score	Gender	Age	K-F ring(es/No)	label
1	0	1	0	0	1	1	0	0	0	0	1	0	1	3.66	3.79	111.0	95.0	11.2	0.95	30.4	1.87	17.2	77.8	63.0	7.5	18.9	3.5	15.4	61.3	38.6	29.0	166.0	6.45	45.9	956.56	0.016	2	3	1	30	1	1
1	0	0	0	0	0	0	0	0	0	0	1	0	0	2.43	3.55	110.0	75.0	13.1	1.2	35.4	2.05	18.3	14.8	20.0	44.5	20.0	5.0	15.0	65.1	36.9	16.0	94.0	5.36	57.2	959.1	0.073	0	0	-1	17	1	0
0	0	0	0	0	0	0	0	0	0	1	1	0	0	4.44	3.74	96.0	230.0	11.3	1.03	31.8	1.83	19.1	7.9	17.6	2.4	6.5	1.1	5.4	64.5	36.5	14.0	137.0	3.58	50.1	444.94	0.0051	1	0	-1	12	0	0
0	0	1	0	1	1	1	1	0	0	1	1	0	1	9.48	5.07	152.0	330.0	10.0	0.85	29.1	3.04	16.5	20.1	18.5	1.5	7.1	1.2	5.9	72.7	43.6	13.0	102.0	4.69	79.9	448.06	0.161	0	1	1	13	0	0
1	0	1	0	0	1	1	0	0	0	0	1	0	1	1.4	3.78	103.0	58.0	13.9	1.27	35.0	1.95	17.1	104.7	92.0	15.3	27.2	6.2	21.0	62.8	39.4	76.0	147.0	2.56	53.9	873.0	0.031945481	0	0	-1	21	1	1
0	0	0	1	0	0	0	1	0	0	1	1	0	1	7.76	3.77	109.0	131.0	10.3	0.92	26.2	2.38	16.8	22.7	24.2	3.6	11.3	2.2	9.1	54.4	35.1	23.0	107.0	4.08	41.3	844.11	0.01	1	0	-1	17	0	0
1	1	0	0	0	0	0	0	0	0	0	1	0	0	5.49	4.15	135.0	221.0	12.0	1.02	33.4	2.06	17.9	24.3	29.5	13.8	22.1	4.8	17.3	62.4	35.9	75.0	92.0	2.82	60.6	2246.38	0.022	0	0	1	23	1	1
1	0	1	1	1	1	1	1	0	0	1	1	0	1	8.42	5.27	46.1	177.0	11.5	1.03	32.0	2.45	15.9	23.3	20.6	4.6	13.2	2.0	11.2	63.8	42.0	16.0	74.0	5.23	93.7	896.75	0.003	0	0	1	22	1	1
1	0	1	0	1	1	1	1	1	1	1	1	0	0	4.2	5.03	137.0	107.0	11.3	1.03	29.7	2.55	16.7	25.4	30.0	10.6	32.5	6.3	26.2	76.8	47.7	43.0	159.0	6.56	84.8	1184.15	0.035131996	1	0	1	19	1	1
0	0	0	0	0	0	0	0	0	0	1	1	0	0	3.21	4.15	121.0	139.0	10.1	0.9	28.5	2.59	16.5	19.6	16.5	1.8	11.4	1.6	9.8	63.3	40.3	18.0	68.0	3.91	47.4	1107.82	0.017	0	0	-1	18	0	0
0	0	0	0	0	0	0	0	0	0	0	1	0	1	7.18	4.26	122.0	194.0	11.7	1.0	30.0	2.08	16.3	21.0	18.0	2.7	6.6	1.5	5.1	65.6	33.9	14.0	87.0	3.18	46.4	630.56	0.023	1	0	-1	21	0	0
1	0	1	0	0	1	1	0	0	0	0	1	0	1	3.94	4.77	147.0	152.0	11.6	0.99	31.9	2.95	16.4	20.9	19.3	2.2	19.6	3.9	15.7	57.1	33.6	22.0	138.0	3.91	79.4	843.28	0.005	5	2	1	37	1	1
0	1	1	1	1	0	0	1	0	1	1	1	0	0	8.21	4.37	126.0	150.0	12.0	1.08	31.0	2.29	15.9	10.7	19.9	4.4	19.3	3.1	16.2	62.0	41.6	8.0	84.0	4.09	52.9	143.51	0.032	2	2	-1	22	1	1
1	0	0	0	0	1	1	0	1	0	0	1	0	1	3.58	4.63	139.0	123.0	12.1	1.03	29.8	1.0	16.9	172.8	80.5	6.9	24.6	7.1	17.5	54.5	40.3	75.0	67.0	2.99	59.4	720.09	0.003	2	0	1	21	1	1
0	0	1	1	1	1	1	0	0	1	1	1	0	1	4.68	4.35	125.0	122.0	10.2	0.87	30.7	2.09	17.0	8.9	17.7	3.4	12.2	2.2	10.0	56.9	36.2	13.0	49.0	5.04	64.1	2552.32	0.022	1	0	-1	18	1	0
1	0	1	1	1	1	1	0	0	1	1	1	0	0	3.86	3.95	130.0	234.0	12.7	1.08	34.7	1.28	19.8	7.0	14.0	6.6	21.0	4.5	16.5	62.0	37.0	23.0	103.0	3.34	73.4	777.24	0.123405844	4	0	1	24	1	1
0	0	1	0	1	0	0	0	0	0	0	1	0	1	3.09	3.87	114.0	166.0	10.9	1.01	31.5	2.12	18.1	13.6	18.5	3.4	15.3	2.6	12.7	65.1	39.9	18.0	111.0	4.85	72.2	359.66	0.006	5	1	-1	22	1	1
1	0	1	1	1	1	1	0	0	0	0	1	0	0	4.36	4.69	145.0	99.0	11.3	1.02	36.4	1.81	18.5	21.7	23.1	19.1	16.2	2.9	13.3	62.7	35.9	74.0	149.0	3.75	61.6	191.77	0.006	0	5	1	26	1	1
0	0	0	0	0	0	0	0	0	0	1	1	0	1	4.75	4.98	159.0	161.0	10.0	0.89	35.6	2.17	17.5	32.5	18.6	4.0	10.9	2.5	8.4	63.0	39.7	13.0	110.0	4.33	77.6	798.96	0.147	0	1	1	17	1	0
0	0	1	1	1	1	1	1	0	1	1	1	0	0	7.2	4.85	136.0	217.0	10.4	0.88	26.6	2.7	16.9	16.6	17.5	4.4	16.7	3.5	13.2	70.3	41.9	20.0	80.0	4.91	67.7	468.63	0.018	7	1	-1	29	1	1
0	0	1	0	0	1	0	0	0	0	1	1	0	1	6.49	4.33	121.0	112.0	11.6	0.99	28.3	2.29	17.8	15.0	16.5	11.8	30.6	5.2	25.4	63.5	41.5	13.0	106.0	3.19	57.8	330.71	0.016	0	1	-1	36	1	0
0	0	1	1	1	1	1	0	0	0	0	1	0	1	5.29	4.98	135.0	64.0	10.9	0.93	27.6	2.95	15.3	30.0	24.0	25.8	19.0	3.6	15.4	69.6	43.8	31.0	76.0	6.71	47.8	138.3	0.025853143	0	0	-1	36	1	1
1	0	1	1	1	1	1	0	0	0	1	1	0	1	5.51	3.79	119.0	118.0	11.8	1.08	30.6	2.05	18.5	23.5	23.3	5.5	13.2	2.7	10.5	62.7	38.5	21.0	66.0	1.63	50.5	767.08	0.025	10	2	-1	23	1	0
0	0	1	0	0	1	1	0	0	0	1	1	0	1	3.02	4.16	118.0	122.0	11.7	1.07	34.3	1.41	19.1	19.5	23.8	4.1	14.9	3.4	11.5	58.3	33.6	51.0	83.0	4.0	62.4	417.58	0.043996701	7	4	-1	20	1	1
0	0	1	0	1	1	1	0	1	0	1	1	0	1	5.05	4.6	133.0	171.0	10.3	0.87	31.6	1.66	18.1	18.4	24.8	2.7	11.5	2.1	9.4	68.3	40.2	21.0	164.0	5.24	70.4	1845.95	0.013	2	0	1	17	1	1
1	0	1	0	0	1	1	0	0	0	1	1	0	0	3.96	5.1	142.0	112.0	12.1	1.09	33.4	2.2	16.6	30.1	22.2	6.1	18.3	5.6	12.7	69.5	45.1	30.0	124.0	4.06	74.0	117.35	0.01	1	1	1	19	1	1
1	0	1	1	1	1	1	0	0	0	0	1	0	1	4.7	3.8	125.0	220.0	10.9	0.93	29.0	2.45	17.2	15.4	27.3	13.6	14.6	3.0	11.6	68.9	37.6	24.0	90.0	5.35	63.8	2260.181761	0.034	1	0	-1	31	1	1
0	0	1	0	1	1	1	1	0	1	1	1	0	1	4.83	4.91	153.0	125.0	9.642144652	0.849889022	30.06623384	1.49336012	17.8989716	71.0	40.0	4.9	17.6	3.8	13.8	65.7	41.3	17.0	57.0	5.87	87.0	297.56	0.031	0	2	1	36	1	1
1	0	1	1	1	1	1	0	0	1	0	1	0	1	4.62	3.93	124.0	73.0	12.8	1.1	31.5	1.81	18.2	40.0	39.0	16.1	14.7	3.5	11.2	66.2	35.4	132.0	180.0	5.28	85.6	629.41	0.031644334	0	2	-1	35	1	1
1	1	1	1	1	1	1	0	1	1	1	1	0	1	2.94	4.92	139.0	120.0	11.9	1.07	31.7	2.06	18.2	14.0	13.0	8.4	13.4	3.0	10.4	62.3	38.5	40.0	96.0	5.49	100.3	598.36	0.021	6	1	1	29	1	1
1	0	0	0	0	0	0	0	0	0	1	1	0	1	4.27	4.27	126.0	330.0	11.5	1.03	30.5	2.35	19.4	131.0	61.0	7.8	18.7	3.9	14.8	66.1	39.4	94.0	201.0	4.34	62.1	1065.28	-0.010011542	2	2	1	20	0	0
0	0	1	0	0	1	1	0	0	0	1	1	0	1	5.29	4.5	128.0	130.0	11.1	1.0	31.3	1.85	18.1	73.0	34.0	7.0	13.9	3.0	10.9	58.4	36.2	93.0	122.0	6.62	82.4	2443.16	0.048	3	2	1	33	1	1
1	0	1	0	0	0	0	0	0	0	0	1	0	1	4.26	3.69	118.0	324.0	11.1	0.95	25.1	1.83	18.4	51.0	35.0	11.3	14.6	3.5	11.1	58.8	34.8	57.0	76.0	5.99	52.0	1572.77	0.019	4	2	-1	35	1	0
0	0	1	1	1	1	1	0	1	0	1	1	0	1	6.46	5.07	144.0	208.0	11.9	1.02	33.3	2.08	18.3	18.0	16.0	4.4	10.9	2.1	8.8	70.3	41.7	18.0	117.0	4.61	95.8	617.41	0.074900678	7	3	1	26	1	1
1	0	0	0	0	1	1	0	0	0	0	1	0	1	4.73	5.06	144.0	97.0	12.2	1.05	29.2	2.57	16.6	41.0	23.0	4.1	7.4	1.5	5.9	60.9	37.6	44.0	103.0	5.3	76.3	817.94	0.060541471	0	2	1	21	1	0
0	0	0	1	1	0	0	0	0	1	1	1	0	1	9.88	4.5	132.0	200.0	10.1	0.89	29.4	2.63	15.9	13.0	20.0	4.0	14.6	2.5	12.1	69.1	43.0	13.0	90.0	9.03	83.0	198.12	0.044	11	3	1	34	1	1
0	0	0	0	0	0	0	0	0	0	1	1	0	1	7.24	4.68	143.0	290.0	12.4	1.06	33.2	1.83	19.1	95.0	48.0	25.7	19.7	4.1	15.6	62.2	35.8	102.0	166.0	5.33	63.8	1635.82	0.061977756	0	0	1	17	0	0
0	0	1	1	1	0	0	0	1	1	1	1	0	1	2.92	4.24	129.0	121.0	12.3	1.05	30.7	2.28	16.4	35.0	34.0	3.9	5.8	1.0	4.8	64.6	37.9	16.0	79.0	3.23	84.3	1091.69	-0.000486588	9	6	1	25	1	1
0	0	0	0	0	0	0	0	0	1	1	1	0	0	3.16	4.23	126.0	127.0	10.8	0.97	30.5	1.79	17.7	76.0	42.0	3.8	12.8	2.9	9.9	64.4	39.8	86.0	141.0	5.27	62.6	1973.06	0.084450644	3	0	1	17	1	0
1	0	1	1	1	1	1	0	1	1	0	1	0	1	1.7	2.66	77.0	38.0	17.3	1.59	31.6	1.2	20.1	37.0	62.0	30.4	64.2	26.1	38.1	59.4	21.1	136.0	157.0	2.9	54.1	836.61	0.062	2	5	-1	28	1	1
1	0	1	0	0	0	0	0	1	1	1	1	0	1	5.02	4.92	145.0	214.0	11.6	0.99	31.9	2.56	16.7	39.0	32.0	6.3	23.6	4.9	18.7	67.0	39.7	42.0	124.0	3.59	59.2	1171.26	0.066	3	0	1	20	1	0
1	0	1	0	1	1	1	1	1	1	1	1	0	1	4.1	4.62	141.0	68.0	10.9	0.98	30.5	2.17	17.1	47.0	48.0	26.0	17.1	3.9	13.2	60.7	42.1	17.0	148.0	8.12	93.6	997.71	-0.018577076	5	0	1	38	1	1
0	0	1	0	1	1	1	0	1	1	1	1	0	1	7.93	4.19	116.0	239.0	12.2	1.1	33.2	2.01	18.1	20.0	21.0	2.6	8.8	2.3	6.5	61.4	38.7	9.0	87.0	5.21	65.0	417.58	0.028	4	3	-1	46	1	1
1	0	1	1	1	1	1	0	0	1	1	1	0	1	2.75	4.27	123.0	79.0	12.2	1.1	30.7	1.79	16.9	17.0	17.0	1.8	7.4	1.6	5.8	56.4	37.8	27.0	101.0	2.96	69.4	72.39	0.032	6	1	-1	20	1	1
1	0	0	0	0	0	0	0	0	0	1	1	0	1	5.55	4.84	144.0	257.0	13.8	1.18	32.3	2.03	19.1	60.0	41.0	36.7	28.9	4.7	24.2	66.7	39.1	45.0	238.0	4.06	73.9	558.17	0.029	1	1	1	19	1	1
0	0	1	0	0	1	0	0	0	1	1	1	0	1	4.19	5.39	101.0	105.0	12.3	1.1	30.9	1.98	17.1	24.0	21.0	6.9	20.6	4.9	15.7	59.7	41.6	16.0	80.0	5.58	96.8	276.61	0.029	8	1	1	25	1	1
0	0	0	0	0	0	0	0	1	0	1	1	0	1	7.37	4.56	146.0	307.0	10.1	0.89	30.2	2.28	17.4	19.0	20.0	22.5	15.9	3.2	12.7	68.0	44.8	110.0	163.0	6.47	77.1	468.06	0.193	5	2	1	56	0	1
1	0	1	0	1	1	0	0	0	0	1	1	0	1	4.56	4.35	145.0	159.0	10.6	0.94	29.1	2.42	17.1	37.0	32.0	8.4	15.8	3.6	12.2	63.5	40.0	45.0	103.0	4.99	79.0	1483.61	0.038	10	2	1	33	1	1
0	0	1	0	1	1	1	1	0	0	1	1	0	1	5.718678856	12.18346543	122.0303991	280.6147437	10.7	0.95	29.9	1.91	17.2	32.0	21.0	14.2	18.8	4.3	14.5	61.5	44.9	32.0	69.0	6.01	88.1	201.17	0.041	3	1	1	26	1	1
0	0	1	1	1	1	1	1	1	1	1	1	0	1	6.6	4.61	134.0	252.0	9.5	0.84	27.3	2.35	17.6	7.0	16.0	6.7	5.6	1.3	4.3	63.5	40.2	16.0	59.0	4.39	61.8	998.41	0.054477461	3	2	-1	24	1	1
1	0	1	1	1	0	0	1	0	0	1	1	0	1	3.11	3.23	103.0	131.0	11.1	0.99	29.4	2.24	16.4	26.0	45.0	24.9	23.8	6.8	17.0	64.7	34.7	59.0	179.0	5.21	67.0	1467.61	0.072	2	0	1	34	1	1
1	0	1	0	0	1	1	0	0	0	1	1	0	1	6.5	5.11	156.0	118.0	10.8	0.96	32.9	2.32	17.6	29.0	2.0	11.1	12.4	3.0	9.4	66.9	46.5	63.0	151.0	6.08	78.5	1546.86	0.043	3	2	1	25	1	1
1	0	0	0	0	0	0	0	0	0	1	1	0	1	7.01	4.46	131.0	303.0	10.4	0.92	26.9	1.78	18.8	18.0	24.0	10.4	10.5	2.6	7.9	62.3	38.7	80.0	109.0	4.64	46.4	210.88	0.054	0	0	-1	25	1	0
1	0	1	0	1	1	1	0	1	1	1	1	0	1	3.88	4.44	138.0	120.0	11.1	0.99	29.5	1.95	17.9	46.0	45.0	9.2	12.2	2.5	9.7	63.2	38.4	124.0	81.0	6.03	60.6	245.36	0.024	7	3	1	46	1	1
0	0	1	0	1	1	1	0	0	0	1	1	0	1	3.81	4.12	125.0	112.0	10.4	0.92	30.4	2.13	17.1	17.0	18.0	8.4	8.5	1.9	6.6	62.5	35.0	28.0	65.0	4.04	64.7	956.56	0.113385122	8	3	-1	20	1	1
1	0	0	0	0	0	0	0	0	0	0	1	0	0	4.13	5.23	153.0	141.0	10.5	0.93	29.4	2.52	18.5	33.0	25.0	7.3	9.2	2.1	7.1	50.2	29.4	79.0	71.0	5.16	79.2	435.86	0.058	1	0	1	30	1	1
1	0	1	1	0	1	1	1	0	1	0	1	0	1	6.24	5.38	156.0	141.0	11.6	1.03	36.0	2.11	17.7	16.0	16.0	7.2	19.1	4.0	15.1	58.0	39.9	14.0	95.0	4.59	87.1	475.68	0.039	3	2	1	21	1	1
1	0	1	0	1	0	0	0	0	0	0	1	0	0	6.91	3.98	123.0	174.0	14.9	1.34	47.6	3.11	18.7	28.0	46.0	93.4	16.3	4.7	11.6	60.2	23.4	28.0	385.0	4.08	41.5	265.56	0.042	0	1	1	17	1	1
1	0	1	1	1	1	1	1	1	1	1	1	0	1	3.48	5.17	150.0	92.0	11.4	1.01	33.6	2.09	18.6	26.0	30.0	9.1	13.1	3.2	9.9	68.7	44.1	75.0	151.0	3.01	67.5	1425.32	0.042	4	5	1	30	1	1
1	0	1	1	1	0	0	0	1	1	0	1	0	0	4.13	3.6	112.0	371.0	11.0	0.98	26.8	2.9	17.4	10.0	18.0	2.7	10.8	2.5	8.3	59.4	32.9	25.0	62.0	3.99	45.1	886.46	-0.003467565	3	2	-1	31	1	1
1	0	1	0	0	1	1	0	0	1	1	1	0	1	4.6	4.03	126.0	80.0	11.4	1.01	28.2	1.91	16.9	9.0	29.0	9.0	23.2	4.8	18.4	64.7	37.8	14.0	82.0	3.13	58.4	331.53	0.043	2	1	-1	26	1	0
0	0	0	0	0	0	0	0	0	0	1	0	1	1	6.74	4.6	136.0	119.0	10.9	0.97	26.3	1.7	18.6	101.0	35.0	4.9	9.6	2.0	7.6	56.3	36.0	88.0	56.0	5.45	69.7	662.81	0.038	0	0	1	28	1	0
1	0	1	0	0	1	1	0	0	0	0	1	0	1	7.25	3.37	112.0	117.0	12.3	1.1	29.9	1.95	18.3	35.0	43.0	21.2	15.7	4.7	11.0	59.5	26.2	37.0	163.0	4.81	76.4	1108.4	0.047	2	3	1	31	1	1
0	0	1	1	0	0	0	1	0	0	0	1	0	1	6.38	5.13	15.0	174.0	11.7	1.08	34.5	2.99	16.7	12.0	21.0	3.4	15.93	5.59	10.34	80.3	40.8	29.0	82.0	4.65	77.2	1981.58	0.092	3	0	1	22	1	1
0	0	1	1	1	1	1	0	0	0	1	1	0	1	6.31	4.37	127.0	186.0	1.5	0.93	27.6	1.82	17.0	33.0	20.0	4.7	11.3	2.6	8.7	62.6	39.2	62.0	86.0	7.0	63.8	278.07	0.037	3	2	1	31	1	1
1	0	0	0	0	0	0	0	0	0	1	1	0	1	8.46	4.95	151.0	109.0	10.4	0.92	28.3	2.03	16.9	71.0	26.0	3.2	34.9	4.0	30.9	66.9	43.4	35.0	91.0	3.96	56.3	132.78	0.173	0	2	1	34	0	0
1	0	1	0	0	0	0	0	0	0	0	1	0	0	4.6	5.14	151.0	179.0	11.0	0.99	35.6	1.81	17.7	25.0	30.0	3.9	18.5	3.8	14.7	55.4	36.1	15.0	104.0	5.21	77.5	327.15	0.0121167	16	5	1	17	1	1
0	0	1	1	1	1	1	1	0	1	1	1	0	1	7.3	4.64	139.0	219.0	10.3	0.91	29.3	2.59	17.6	43.0	29.0	11.1	7.3	1.5	5.8	64.2	36.5	42.0	75.0	4.71	74.8	983.7768813	0.032	1	1	1	32	1	1
1	0	1	0	0	1	1	0	0	0	0	1	0	0	7.55	4.53	145.0	198.0	11.2	0.96	29.6	2.45	17.7	31.0	38.0	36.4	13.2	3.0	10.2	68.5	38.7	63.0	291.0	4.32	66.1	744.66	0.15	4	2	1	26	1	1
0	0	1	1	1	1	1	0	0	0	1	1	0	0	6.05	4.7	139.0	141.0	10.9	0.97	27.2	3.8	16.2	14.0	23.0	2.4	13.9	3.2	10.7	72.0	43.3	16.0	125.0	5.06	81.1	561.21	0.065	1	0	-1	20	1	1
1	0	1	1	1	1	1	1	0	0	0	1	0	0	6.51	4.5	140.0	250.0	10.9	0.97	30.6	1.82	18.1	23.0	20.0	5.1	10.4	2.2	8.2	60.0	34.5	40.0	82.0	5.01	86.2	717.87	0.037	3	0	1	27	1	1
1	0	1	1	1	1	1	1	0	1	0	1	0	0	5.53	5.01	147.0	282.0	11.9	1.06	31.5	2.29	19.0	29.0	33.0	40.0	17.6	3.9	13.7	68.1	30.2	86.0	163.0	4.04	69.6	767.08	0.051	5	4	1	29	1	1
0	0	1	1	1	1	1	1	0	0	1	1	0	0	4.71	4.02	128.0	170.0	10.5	0.93	29.9	2.52	18.1	18.0	22.0	4.4	12.1	3.0	9.1	65.6	38.4	40.0	66.0	4.94	77.2	560.83	0.055	6	2	1	36	1	1
1	0	1	1	1	1	1	1	1	0	0	1	0	0	2.73	4.26	118.0	119.0	12.3	1.1	34.9	2.32	17.7	19.0	21.0	2.1	8.8	2.3	6.5	55.2	35.0	22.0	179.0	3.56	61.6	874.4	0.028	5	1	-1	14	1	1
1	0	1	0	1	1	1	0	0	1	0	1	0	0	4.566528834	21.477526	122.0307783	216.3747364	11.6	1.05	30.8	2.33	16.7	22.0	22.0	4.5	13.5	2.5	11.0	67.6	38.7	29.0	89.0	7.3	109.6	500.7	0.04	9	2	1	30	1	1
1	0	1	0	1	0	1	0	0	0	0	1	0	1	1.74	4.09	119.0	76.0	10.8	0.96	28.9	2.09	17.7	50.0	43.0	7.1	17.5	3.5	14.0	64.4	39.2	85.0	66.0	3.9	62.2	874.4	0.036	8	2	-1	31	1	1
1	0	1	0	1	0	0	1	1	1	0	1	0	0	5.82	3.75	120.0	198.0	11.8	1.05	29.4	1.73	18.8	17.0	28.0	30.3	31.0	6.4	24.6	63.7	36.7	29.0	142.0	4.06	51.2	400.18	0.036	8	2	-1	36	1	1
0	0	0	0	0	0	0	0	0	0	0	1	0	1	4.67	4.68	139.0	125.0	11.3	1.0	36.5	2.42	17.0	40.0	28.0	8.5	18.2	3.5	14.7	61.9	39.8	29.0	200.0	4.81	79.1	1316.74	0.043	1	1	1	19	1	0
1	0	1	1	0	0	0	0	0	0	0	1	0	0	6.82	4.66	149.0	242.0	10.6	0.94	30.2	2.66	18.3	12.0	23.0	3.5	16.8	2.9	13.9	67.6	39.8	18.0	127.0	6.39	82.6	1394.66	0.051	10	5	1	34	1	1
1	0	0	0	0	0	0	0	0	0	0	1	0	1	4.97	4.06	121.0	109.0	12.1	1.08	30.0	2.11	17.0	12.0	19.0	5.6	41.0	7.9	33.1	61.1	35.5	25.0	63.0	3.65	55.9	1117.22	0.041	2	4	-1	30	1	1
1	0	0	0	0	0	0	0	0	0	0	1	0	1	7.13	4.76	142.0	134.0	11.2	1.01	29.1	2.53	16.8	33.2	23.9	10.6	18.0	4.0	14.0	63.4	38.8	55.0	86.0	3.9	75.4	884.24	0.041	1	0	1	27	1	1
1	0	1	1	1	1	0	1	0	1	1	1	0	0	3.21	4.78	155.0	91.0	10.6	0.9	27.5	2.49	17.3	59.8	34.9	8.6	14.1	2.2	11.9	67.7	45.1	40.0	254.0	4.85	105.2	643.76	0.075	6	5	1	37	1	1
0	0	1	1	1	1	1	1	0	0	1	1	0	1	5.13	4.69	138.0	164.0	11.5	0.98	30.0	3.29	15.9	8.9	21.4	3.5	17.4	2.7	14.7	66.2	40.9	10.0	72.0	6.83	97.0	436.5	0.045	7	1	1	16	1	1
1	0	1	1	1	1	1	1	0	1	1	1	0	0	2.5	4.53	116.0	93.0	10.5	0.96	28.5	2.88	16.3	13.8	18.4	4.8	12.2	2.4	9.8	63.3	42.3	19.0	85.0	3.23	62.9	746.65	0.036	3	3	-1	30	1	1
1	0	1	1	1	1	1	1	0	0	1	1	0	1	3.71	5.23	149.0	119.0	13.0	1.18	37.6	1.73	20.9	21.8	23.3	13.9	17.3	3.6	13.7	60.6	41.5	23.0	82.0	4.23	88.9	3122.42	0.049	4	2	1	26	1	1
1	0	1	0	0	0	1	0	1	1	1	1	0	0	4.17	4.92	142.0	93.0	10.6	0.97	32.2	1.85	17.4	19.2	21.0	3.8	20.1	4.1	16.0	59.7	39.6	32.0	71.0	6.05	87.8	1295.4	0.051	2	0	1	26	1	1
1	0	1	1	1	1	1	1	0	0	1	1	0	1	4.16	3.65	98.0	81.0	11.1	0.99	30.2	2.7	15.7	25.0	24.0	2.3	16.7	3.5	13.2	63.5	40.3	27.0	124.0	5.39	59.8	633.86	0.052	8	3	-1	27	1	1
0	0	1	1	1	1	1	1	0	1	1	1	0	1	4.56	3.97	115.0	169.0	11.4	1.01	29.4	2.15	16.4	10.0	15.0	3.6	15.8	3.8	12.0	56.3	35.4	17.0	50.0	3.71	69.6	1451.48	0.038	6	3	-1	47	1	1
1	0	1	0	0	1	1	0	0	0	1	1	0	1	6.23	5.08	149.0	250.0	10.7	0.96	29.2	2.33	16.9	37.6	19.7	6.0	24.8	3.7	21.1	70.6	45.6	20.0	88.0	3.93	66.6	231.14	0.094	3	3	1	17	1	1
0	0	1	0	0	1	1	0	0	0	1	1	0	1	2.57	4.37	129.0	143.0	10.9	0.93	30.5	2.11	18.3	38.3	18.7	2.7	20.2	3.7	16.5	64.0	38.7	37.0	93.0	4.33	64.2	623.57	0.111	1	1	1	31	1	1
1	0	1	1	1	1	1	1	0	0	1	1	0	1	4.51	4.08	118.0	147.0	11.7	1.04	37.9	2.9	16.1	16.0	22.0	9.9	12.4	2.7	9.7	67.7	38.4	16.0	113.0	6.52	61.1	1325.75	0.057	8	2	-1	29	1	1
1	0	1	1	1	1	1	0	0	0	1	1	0	0	4.02	4.13	136.0	111.0	14.0	1.28	39.7	1.31	20.0	22.1	37.4	82.2	23.3	5.0	18.3	55.0	27.1	32.0	123.0	2.67	46.9	853.44	0.123	15	1	-1	34	1	1
0	0	1	1	1	1	1	0	0	0	1	1	0	0	7.0	4.35	129.0	244.0	10.5	0.89	31.7	2.52	16.9	42.1	33.0	4.7	9.3	1.7	7.6	64.2	37.8	28.0	85.0	6.3	51.7	264.48	0.05	13	7	1	19	1	1
0	0	1	0	0	1	1	0	0	0	1	1	0	1	6.22	4.83	142.0	205.0	10.7	0.98	28.1	2.23	18.1	121.5	53.4	2.5	23.8	1.6	22.2	63.5	41.3	86.0	135.0	6.09	80.7	1273.3	0.039	3	4	1	26	1	1
1	0	1	1	1	1	1	0	0	0	1	1	0	0	6.48	4.46	142.0	328.0	11.2	1.01	30.1	1.86	17.3	65.6	47.9	9.5	9.7	5.0	4.7	62.6	39.9	163.0	86.0	7.6	67.5	1045.65238	0.097	11	6	1	30	1	1
1	0	1	0	0	1	1	0	0	1	1	1	0	1	3.54	3.85	124.0	102.0	11.1	1.0	29.6	2.39	17.2	55.6	22.8	36.7	23.6	4.0	19.6	63.7	38.8	14.0	60.0	4.94	49.8	369.82	0.069	1	0	-1	42	1	1
0	0	0	1	1	1	1	1	1	0	1	1	0	1	6.54	4.38	128.0	412.0	9.5	0.81	26.6	2.78	16.3	9.9	17.2	4.7	20.4	3.5	16.9	73.6	44.9	14.0	62.0	5.86	74.2	431.48	0.036580119	4	2	-1	26	1	1
1	0	1	0	0	1	0	0	0	0	1	1	0	0	4.36	4.73	143.0	131.0	10.6	0.94	28.8	2.45	16.9	55.0	35.0	8.1	12.9	2.7	10.2	62.4	40.3	42.0	129.0	5.99	78.4	962.53	0.014424448	1	0	1	35	1	1
0	0	1	1	1	1	1	0	0	0	1	1	0	1	6.92	3.99	129.0	208.0	11.4	1.02	30.2	1.68	18.3	33.2	20.0	6.3	19.1	2.9	16.2	64.7	41.2	30.0	72.0	4.47	66.0	372.05	0.024	4	2	1	33	0	1
1	0	1	1	1	1	1	1	0	0	1	1	0	1	3.29	3.8	125.0	113.0	10.3	0.92	31.3	1.91	20.0	54.8	52.5	10.5	19.7	3.9	15.8	60.1	37.0	37.0	67.0	4.54	59.9	2397.38	-0.024043649	4	0	-1	23	1	1
1	0	0	0	1	0	0	0	1	0	1	1	0	1	1.59	3.89	109.0	36.0	12.5	1.14	29.3	1.5	17.9	26.9	36.9	7.3	12.0	2.7	9.3	58.9	35.0	49.0	83.0	3.55	52.2	1368.17	0.046	4	0	-1	37	1	1
1	0	1	0	1	0	0	0	0	1	1	1	0	0	3.68	4.79	144.0	144.0	11.3	0.96	28.1	2.03	18.6	77.0	42.3	6.2	18.3	3.8	14.5	68.1	37.8	107.0	79.0	6.76	86.5	735.01	0.047	5	4	1	38	1	1
1	0	1	0	0	0	0	0	1	0	1	1	0	1	3.36	4.77	137.0	102.0	11.7	1.05	35.9	1.63	17.7	26.3	20.1	6.0	18.0	4.4	13.6	62.2	42.5	14.0	88.0	6.05	87.8	674.37	0.042	14	3	1	21	1	1
1	0	1	1	1	1	1	0	0	0	1	1	0	0	4.82	3.69	117.0	341.0	12.0	1.08	29.4	0.53	26.6	17.8	19.9	3.3	7.7	1.2	6.5	59.3	34.9	12.0	71.0	3.08	40.7	599.44	0.145	5	1	-1	42	1	1
1	0	1	1	1	1	0	0	0	0	1	1	0	1	4.19	4.52	137.0	130.0	10.4	0.92	32.2	2.39	17.0	27.0	24.0	5.7	7.9	1.5	6.4	65.6	42.0	26.0	83.0	6.54	95.6	647.7	0.049	8	2	1	27	1	1
1	0	1	0	1	1	1	0	0	1	1	1	0	1	4.96	5.22	152.0	100.0	10.9	0.98	28.8	2.11	16.5	14.8	16.3	3.9	12.8	2.3	10.5	62.4	41.1	14.0	75.0	5.46	86.3	798.96	0.004	1	0	1	21	1	1
0	0	1	0	0	0	0	1	0	0	1	1	0	1	5.07	3.57	115.0	289.0	12.26394989	0.75308476	20.0617644	0.450386716	8.890873429	27.0	35.0	24.2	12.4	1.8	10.6	70.6	34.0	42.0	69.0	4.15	40.1	798.0713425	0.035438098	1	0	-1	35	1	1
1	0	1	1	1	1	1	0	0	1	1	1	0	1	4.36	4.69	145.0	99.0	11.3	1.02	36.4	1.81	18.5	21.7	23.1	19.1	16.2	2.9	13.3	62.7	35.9	74.0	149.0	3.75	61.6	501.52	0.002	0	0	1	28	1	1
1	0	1	1	1	1	1	0	0	1	1	1	0	1	4.99	4.79	149.0	86.0	11.1	1.02	31.6	2.02	18.4	22.6	38.5	22.8	15.4	2.9	12.5	65.3	39.5	110.0	22.6	4.74	96.0	5477.42	0.03	4	4	1	35	1	1
1	0	0	1	1	1	1	0	0	0	1	1	0	1	3.3	4.0	127.0	136.0	11.4	0.97	30.3	2.26	16.4	20.5	20.5	4.7	32.0	2.1	29.9	65.8	35.9	21.0	132.0	3.8	57.0	483.62	0.011	5	4	-1	19	1	1
1	0	1	0	0	0	0	0	0	0	1	1	0	1	1.4	3.78	103.0	58.0	13.9	1.27	35.0	1.95	17.1	104.7	92.0	15.3	27.2	6.2	21.0	62.8	39.4	76.0	147.0	2.56	52.9	568.77	0.026	1	0	-1	23	1	1
1	0	1	1	1	0	0	1	0	1	1	1	0	1	5.48	3.98	131.0	226.0	11.0	0.94	27.5	2.74	16.8	17.4	21.5	9.1	19.0	3.3	15.7	64.2	37.6	21.0	83.0	3.17	46.1	1335.04	0.018	9	10	-1	26	1	1
1	0	1	1	1	1	1	1	0	1	1	1	0	1	5.94	4.51	143.0	171.0	10.4	0.93	26.2	2.59	16.4	22.9	23.1	1.1	14.9	3.2	11.7	70.2	44.4	16.0	86.0	4.19	67.1	-577.3053149	-0.006103916	6	12	-1	30	1	1
0	0	1	0	1	0	0	1	0	0	1	1	0	1	7.13	4.84	138.0	282.0	10.8	0.92	35.3	2.32	17.8	46.4	33.0	6.0	7.4	1.2	6.2	65.3	40.0	36.0	296.0	4.36	65.6	469.77	0.015	4	6	1	18	1	1
1	0	1	1	0	1	0	1	0	0	1	1	0	1	5.59	4.59	135.0	330.0	11.4	0.97	31.1	2.2	17.6	13.5	21.9	3.8	20.9	3.0	17.9	66.4	43.1	11.0	344.0	3.89	61.9	197.68	0.033	8	8	1	15	1	1
0	0	1	1	1	0	0	1	0	0	1	1	0	0	3.46	3.69	109.0	65.0	10.6	0.9	29.3	1.77	16.7	25.8	22.1	2.3	9.5	1.8	7.7	63.6	40.5	18.0	67.0	3.83	54.8	4269.74	0.006	5	4	-1	30	1	1
1	0	0	1	1	0	0	1	0	0	1	1	0	1	7.88	4.39	132.0	116.0	11.0	0.94	30.5	1.71	17.9	20.0	17.9	6.8	11.2	2.5	9.7	55.2	38.6	15.0	79.0	5.8	88.5	434.98	0.050316721	7	0	1	19	1	1
0	0	1	0	1	1	1	1	0	1	1	1	0	0	4.57	4.51	129.0	162.0	10.0	0.89	29.6	2.59	16.8	15.7	18.0	3.4	12.0	2.6	9.4	58.4	38.8	19.0	102.0	4.4	79.5	316.99	0.011	6	0	1	18	1	1
1	0	1	0	0	0	0	0	0	0	1	1	0	1	3.46	4.81	136.0	100.0	11.0	1.01	32.2	2.66	17.0	31.2	23.7	14.4	11.9	2.4	9.5	70.9	46.0	20.0	484.0	3.32	45.1	383.18	0.033	2	2	1	13	1	1
0	0	1	1	1	0	1	1	0	1	1	1	0	1	4.75	4.6	143.0	238.0	11.1	0.94	30.9	2.26	18.7	67.0	62.6	6.1	17.3	3.6	13.7	77.9	43.3	384.0	269.0	3.35	78.2	593.6	0.011	11	8	1	37	1	1
0	0	1	0	1	1	1	0	0	1	1	1	0	1	6.96	4.74	143.0	137.0	10.3	0.94	26.8	3.24	15.3	15.8	22.5	15.2	17.2	3.3	13.9	58.6	39.0	14.0	108.0	6.33	73.6	402.72	0.083	5	0	1	42	1	1
0	0	1	1	1	1	0	1	0	0	1	1	0	1	4.04	3.93	122.0	83.0	9.657835294	1.03822221	25.96388107	8.706305057	11.51406093	17.2	14.0	25.6	11.7	2.5	9.2	56.1	34.5	14.0	142.0	3.02	41.9	680.66	0.004	4	0	-1	14	1	1
0	0	1	0	1	1	1	1	0	1	1	1	0	1	4.02	4.09	121.0	132.0	10.3	0.94	30.3	3.62	17.0	20.7	24.2	11.6	11.8	2.7	9.1	64.7	41.0	24.0	83.0	5.68	61.7	1359.6	0.103	0	4	1	52	1	1
1	0	1	1	1	1	1	1	0	1	1	1	0	1	2.87	3.87	116.0	125.0	11.1	1.0	28.7	2.86	16.0	19.8	22.5	7.1	11.6	2.7	8.9	64.0	35.5	16.0	78.0	5.27	72.1	720.09	0.036	8	0	-1	22	1	1
1	0	0	1	1	1	1	1	0	0	1	1	0	1	4.07	3.81	113.0	67.0	10.5	0.94	28.5	2.42	15.6	6.3	12.6	7.3	17.3	2.9	14.4	55.9	36.8	13.0	81.0	4.48	48.2	1079.5	0.023	13	4	-1	30	1	1
1	0	1	1	1	1	1	0	0	0	1	1	0	1	1.99	3.92	113.0	93.0	11.0	1.01	30.2	2.26	16.6	9.7	19.0	8.0	9.2	1.7	7.5	60.3	41.8	18.0	50.0	7.35	109.0	568.77	0.017	0	0	1	18	1	1
0	0	1	1	1	0	0	1	0	0	1	1	0	1	5.2	4.06	125.0	143.0	11.4	0.97	29.6	2.26	17.5	20.7	21.3	6.1	10.0	1.8	8.2	57.5	34.8	18.0	66.0	2.53	52.8	1280.16	0.06	4	0	-1	28	1	1
1	0	1	0	0	0	0	0	0	0	1	1	0	1	1.4	3.78	103.0	58.0	13.9	1.27	35.0	1.95	17.1	104.7	92.0	15.3	27.2	6.2	21.0	62.8	39.4	76.0	147.0	2.56	52.9	568.77	0.02	0	0	-1	23	1	1
1	0	1	0	1	1	1	0	0	0	1	1	0	1	5.51	3.79	119.0	118.0	11.8	1.08	30.6	2.05	18.5	23.5	23.3	5.5	13.2	2.7	10.5	62.7	38.5	21.0	66.0	1.63	50.5	442.34	0.038	10	4	-1	25	1	0
1	0	0	0	0	0	0	0	0	0	1	1	0	0	3.86	3.95	130.0	234.0	12.7	1.08	34.7	1.28	19.8	7.0	14.0	6.6	21.0	4.5	16.5	62.0	37.0	23.0	103.0	3.34	73.4	777.24	0.093	4	0	1	26	1	1
1	0	0	1	1	1	1	1	0	1	0	1	0	0	3.6	4.38	132.0	117.0	11.6	0.99	30.7	2.17	17.1	41.7	33.6	4.1	11.8	2.2	9.6	64.4	39.3	21.0	89.0	3.13	89.6	539.37	0.021	9	12	1	27	1	1
1	1	1	1	1	1	1	0	1	1	0	1	0	1	3.64	3.54	99.0	65.0	13.6	1.16	32.7	1.61	17.6	26.4	33.9	15.5	15.9	3.5	12.4	64.0	33.3	96.0	176.0	4.04	76.9	389.06	0.068	0	4	-1	37	1	1
1	1	1	1	1	1	1	0	0	0	0	1	0	0	4.93	5.06	155.0	0.11	10.9	0.98	33.5	2.29	17.0	40.2	30.2	4.5	9.0	1.5	7.5	74.7	37.8	46.0	117.0	3.56	78.2	896.25	0.024	4	0	1	27	1	1
0	0	1	1	1	0	1	1	0	1	1	1	0	0	6.22	4.05	113.0	133.0	10.4	0.93	29.9	2.66	17.0	10.9	22.7	1.6	15.1	3.3	11.8	67.1	39.8	12.0	73.0	5.94	55.0	663.51	0.017	5	4	-1	21	1	1
0	0	1	0	1	1	1	1	0	1	1	1	0	1	5.96	4.36	125.0	207.0	11.3	0.96	30.1	2.32	16.6	129.0	60.3	3.4	17.5	3.6	13.9	59.6	50.3	97.0	355.0	3.23	41.8	316.42	0.005	4	8	1	12	0	1
0	0	1	1	1	0	1	1	0	0	1	1	0	1	3.88	4.9	139.0	151.0	12.0	1.02	35.3	1.96	16.7	22.69603697	32.465309	17.0178824	18.0651242	4.97957866	14.47928253	62.47531348	44.87914633	78.52781909	170.0210044	6.35394501	58.58674672	453.39	0.001	3	2	1	17	1	1
1	0	1	1	1	1	1	0	0	0	0	1	0	1	2.21	4.88	128.0	45.0	12.2	1.04	30.0	1.89	17.0	60.0	40.2	37.1	30.8	5.0	25.8	63.6	39.2	116.0	157.0	6.9	75.9	474.73	0.002	0	6	1	22	1	1
1	0	0	0	0	0	0	0	1	0	0	1	0	1	7.0	4.61	149.0	109.0	11.5	0.98	31.0	1.94	17.2	39.7	25.5	11.3	23.4	4.5	18.9	61.7	44.1	73.0	129.0	5.45	70.0	584.45	0.005	0	0	1	27	1	1
0	0	1	1	1	1	1	1	0	1	1	1	0	1	4.14	4.71	148.0	176.0	1.0	0.99	30.7	2.42	17.1	8.9	17.8	11.3	13.1	2.2	10.9	65.1	41.8	19.0	60.0	5.68	88.1	897.89	0.012	11	0	1	33	1	1
0	0	1	1	1	1	1	1	0	1	1	1	0	1	6.41	3.68	109.0	241.0	9.651845603	0.77560371	30.35715703	2.429294114	17.84911375	14.5	23.2	5.0	11.9	2.7	9.2	63.9	37.7	13.0	89.0	3.62	42.7	870.33	0.025	6	6	-1	23	1	1
0	0	1	0	0	0	1	0	0	0	1	1	0	1	4.37	4.55	146.0	126.0	12.9	1.18	17.6	35.9	33.9	18.8	7.4	20.0	22.4	6.1	16.3	41.1	29.0	107.0	29.0	4.23	66.4	802.25	0.02	0	2	1	18	1	1
1	0	1	1	1	1	1	1	0	1	1	1	0	1	3.25	3.8	124.0	98.0	10.5	0.89	31.2	1.68	17.5	17.3	16.9	4.7	19.4	3.9	15.5	62.1	37.6	20.0	77.0	1.59	62.4	1289.05	0.015	3	8	-1	18	1	1
0	0	1	1	1	1	1	1	0	1	1	1	0	1	2.56	4.17	130.0	98.0	11.8	1.01	32.1	1.42	18.8	10.3	18.6	11.0	26.3	5.2	21.1	60.7	40.6	13.0	74.0	4.68	72.7	876.68	0.006	2	0	1	28	1	1
0	0	1	0	1	1	1	1	0	1	1	1	0	1	9.74	4.84	148.0	157.0	10.8	0.99	28.0	3.07	16.4	9.5	18.6	2.4	18.5	3.8	14.7	72.8	45.4	29.0	113.0	6.44	85.0	646.3	0.03	1	2	1	33	1	1
1	0	1	1	1	1	1	0	0	0	1	1	0	0	6.58	3.41	103.0	317.0	11.5	1.05	29.3	2.63	17.7	19.6	19.5	1.9	12.3	2.5	9.8	60.6	34.3	20.0	123.0	2.63	41.8	402.34	0.038	3	4	-1	33	1	1
0	0	1	0	0	1	0	0	0	0	1	1	0	1	4.19	5.39	101.0	105.0	12.3	1.1	30.9	1.98	17.1	24.0	21.0	6.9	20.6	4.9	15.7	58.7	41.6	16.0	80.0	5.58	96.8	499.81	0.029	8	2	1	27	1	1
1	0	0	1	1	1	1	1	0	1	1	1	0	1	3.21	3.83	104.0	50.0	10.4	0.93	27.9	2.38	15.8	12.8	21.5	13.6	19.0	4.1	14.9	54.4	38.2	13.0	110.0	5.5	80.9	1584.5	0.013	5	0	1	40	1	1
1	0	1	0	1	1	1	0	0	1	0	1	0	1	7.8	3.97	130.0	207.0	12.0	1.02	28.7	2.14	17.4	-9.644245507	0.559176425	21.95484989	22.96441523	6.17297936	21.39443141	57.94602005	62.73512013	54.06178078	61.34106998	6.187518008	60.12278473	327.95	0.026	8	4	-1	38	1	1
0	0	1	1	1	1	1	1	0	1	1	1	0	1	3.22	3.67	116.0	230.0	10.3	0.92	31.6	2.09	17.5	20.2	22.4	2.8	16.6	3.0	13.6	62.9	36.1	25.0	54.0	3.29	57.8	435.17	0.002	12	4	-1	24	1	1
1	0	1	1	1	1	1	1	0	1	1	1	0	1	3.15	4.6	133.0	85.0	11.4	0.97	32.5	2.11	16.2	14.6	17.6	2.1	6.1	1.1	5.0	71.0	44.7	20.0	110.0	5.28	80.8	399.35	0.002	3	2	1	26	1	1
1	0	1	1	1	1	1	1	0	1	1	1	0	1	1.62	4.16	123.0	55.0	11.5	1.05	32.9	1.72	18.6	34.6	28.4	3.2	7.9	2.1	5.8	57.3	38.4	143.0	128.0	4.93	70.5	582.93	0.009	1	0	1	31	1	1
1	0	1	1	1	1	1	1	0	1	0	1	0	1	5.5	5.07	146.0	134.0	11.4	1.04	33.6	1.83	19.0	11.19444358	32.1694544	20.78078794	11.90233853	3.03810683	12.14480081	62.53061597	30.93279503	18.25792057	85.69543058	4.97275619	51.06467423	379.13	0.023	2	0	1	23	1	1
0	0	1	1	1	0	1	1	0	1	0	1	0	1	3.59	4.53	131.0	105.0	10.6	0.95	32.9	1.68	18.5	22.6	22.0	9.6	8.6	2.0	6.6	64.8	39.7	27.0	87.0	6.1	82.7	539.56	0.016	19	6	1	39	1	1
1	0	1	0	0	0	0	0	0	0	1	1	0	1	5.95	5.0	147.0	142.0	10.5	0.89	28.2	1.94	18.1	130.9	51.4	5.3	13.4	2.2	11.2	63.1	39.7	56.0	88.0	7.78	72.6	917.13	0.005	5	2	1	26	1	1
1	0	1	0	1	1	1	1	0	1	0	1	0	1	6.95	4.87	147.0	109.0	11.1	0.94	28.7	2.48	17.5	18.31406887	21.42886546	-0.06444218	14.13430739	5.398820929	21.55080195	38.13536529	26.30903806	61.75695794	81.50317835	3.83507916	63.69879726	281.64	0.006	4	8	1	29	1	1
1	0	1	1	1	1	1	1	0	1	0	1	0	0	4.75	4.5	148.0	272.0	11.6	1.06	18.7	31.8	40.3	39.8	42.5	22.2	7.133239873	3.989918663	-3.040957327	32.2	57.0	104.0	4.46	65.6	76.59	1665.5	0.02	2	10	1	31	1	1
1	0	1	1	1	1	1	0	0	0	1	1	0	1	5.45	5.37	156.0	112.0	11.6	1.04	31.3	1.89	18.0	20.7	25.0	9.5	15.4	2.3	13.1	65.8	43.2	36.0	9.5	3.69	73.8	1364.62	0.004	2	0	1	22	1	1
0	0	1	1	1	1	1	0	0	0	1	1	0	1	7.13	47.7	160.0	153.0	11.3	0.96	27.0	1.83	17.1	14.0	21.3	2.4	23.0	3.8	19.2	60.2	37.5	30.0	63.0	6.34	112.6	1590.1	0.007	0	0	1	28	1	1
1	0	1	0	1	1	1	1	0	1	0	1	0	0	5.4	4.15	139.0	198.0	11.5	1.05	36.3	4.41	15.4	24.6	36.0	5.0	8.1	2.0	6.1	62.1	140.0	71.0	107.0	5.6	63.5	1357.28	0.109	10	8	-1	50	1	1
0	0	1	1	1	1	1	1	0	0	1	1	0	1	9.87	4.16	128.0	309.0	11.2	0.95	28.3	3.24	15.4	14.4	21.8	4.2	17.6	3.0	14.6	68.7	44.4	28.0	216.0	3.83	44.9	764.86	0.022	18	6	-1	19	1	1
0	0	0	1	1	1	1	1	0	1	1	1	0	1	3.69	4.62	142.0	123.0	11.48521274	0.667253668	21.89706088	-1.083744387	20.09894463	12.4	17.5	12.2	10.6	2.3	8.3	59.1	28.4	15.0	70.0	2.99	64.8	914.78	0.182	0	4	1	40	1	1
1	0	1	1	1	1	1	1	0	1	1	1	0	0	3.19	3.26	99.0	105.0	11.9	1.01	34.4	3.24	15.7	24.4	25.8	11.4	8.5	1.7	6.8	58.8	198.0	15.0	106.0	4.69	53.9	786.38	0.017	6	2	-1	19	1	1
1	0	1	0	1	1	1	0	0	0	1	1	0	1	3.13	3.79	111.0	86.0	11.6	0.99	37.1	1.81	17.8	31.3	28.6	7.8	12.2	2.9	9.3	58.2	39.0	23.0	96.0	3.67	47.3	613.98	0.001	4	2	-1	19	1	1
0	0	0	0	1	1	0	0	0	1	1	1	0	1	5.5	4.35	129.0	154.0	11.4	1.06	29.7	2.33	15.7	12.7	16.2	2.9	15.4	2.5	12.9	65.2	41.5	14.0	60.0	5.66	54.7	558.7	0.01	12	10	-1	33	1	1
1	0	1	0	0	1	1	0	0	1	1	1	0	1	5.91	5.25	113.0	297.0	12.0	1.08	28.0	4.08	17.2	10.3	19.7	2.9	14.4	2.3	12.1	79.7	42.2	18.0	92.0	2.92	62.3	758.95	0.064	18	4	-1	27	1	1
1	0	1	1	0	0	0	1	0	1	1	1	0	1	6.13	4.31	147.0	194.0	12.4	1.06	30.2	2.11	15.8	25.9	28.3	6.8	24.1	4.0	20.1	68.8	42.6	29.0	116.0	4.87	61.6	1284.43	0.025	3	2	1	30	1	1
0	0	1	1	1	1	1	1	1	0	1	1	0	1	3.86	4.03	126.0	154.0	11.1	1.02	30.5	2.43	17.4	13.5	19.2	2.9	16.0	2.7	13.3	71.0	42.3	18.0	90.0	3.62	74.3	739.01	0.021	15	2	1	27	1	1
0	0	1	1	1	0	1	0	1	0	1	1	0	1	6.68	3.59	111.0	395.0	10.8	1.0	26.8	2.68	17.4	8.5	20.4	1.0	5.1	0.9	4.2	67.0	38.5	16.0	132.0	3.2	53.5	879.48	0.014	8	2	-1	21	1	1
0	0	1	1	1	1	1	0	0	1	1	1	0	0	3.41	4.02	70.0	293.0	10.9	1.0	25.5	1.85	17.6	9.8	20.7	5.5	7.7	1.7	6.0	56.4	36.7	14.0	56.0	5.98	80.6	1740.66	0.028	11	4	-1	46	1	1
1	0	1	0	1	1	1	0	0	1	0	1	0	1	3.71	4.29	128.0	59.0	12.7	1.15	31.0	1.78	18.7	69.3	57.7	24.4	13.1	2.9	10.2	50.8	29.1	129.0	124.0	5.04	54.8	5195.09	0.018	2	0	1	35	1	1
1	0	1	1	1	1	1	1	0	1	1	1	0	1	3.76	4.37	137.0	117.0	12.0	1.1	29.5	1.81	17.8	22.1	18.2	5.4	9.2	1.7	7.5	59.6	43.0	34.0	140.0	3.59	75.2	692.15	0.014	2	6	1	18	1	1
0	0	1	1	1	1	1	1	0	0	1	1	0	1	2.89	4.09	118.0	203.0	12.1	1.11	34.0	1.79	18.2	15.4	19.0	3.2	16.9	3.0	13.9	59.9	35.5	8.0	74.0	3.91	45.5	740.47	0.001	3	0	-1	34	0	1
1	0	1	1	1	1	1	0	0	0	0	1	0	1	4.77	4.64	130.0	89.0	5.901780038	1.285613514	32.1322556	5.241982938	17.74321591	12.6	18.9	3.1	13.1	2.6	10.5	64.6	41.0	25.0	84.0	5.13	84.1	1366.52	0.007	2	4	1	36	1	1
1	0	1	1	1	1	1	0	0	0	1	1	0	1	3.19	4.06	122.0	83.0	11.2	0.95	28.9	2.14	15.0	60.00258314	17.0088434	6.175656083	6.449831712	1.780185978	17.1856933	58.87680486	31.19587826	44.3999305	11.80750963	-1.769205706	74.84173928	1309.12	0.014	11	6	1	37	1	1
0	0	1	1	0	1	1	1	0	0	0	1	0	1	4.07	4.48	135.0	125.0	11.4	0.97	29.5	2.06	18.0	71.7	40.0	7.3	16.8	3.0	13.8	57.5	38.0	30.0	67.0	5.29	89.6	451.1	0.01	1	8	1	39	0	1
0	0	1	1	1	1	1	1	0	1	1	1	0	1	6.22	4.53	149.0	166.0	10.8	1.0	31.4	1.7	19.2	13.2	18.9	7.5	22.9	4.1	18.8	61.8	40.0	15.0	86.0	6.8	70.5	1643.38	0.074	2	0	1	31	1	1
1	0	1	1	1	1	1	1	0	1	1	1	0	0	2.62	4.1	133.0	86.0	12.9	1.11	30.6	1.28	19.2	15.2	20.8	1.3	16.4	3.9	12.5	55.9	29.9	56.0	81.0	8.09	13.9	734.06	0.028	8	4	1	57	1	1
1	0	1	1	1	1	1	0	0	0	0	1	0	0	3.16	5.31	149.0	78.0	11.1	1.0	27.6	2.02	17.5	40.5	25.2	21.8	12.8	2.2	10.6	62.8	39.4	26.0	71.0	6.23	99.4	614.93	0.011	4	2	1	23	1	1
1	0	1	1	1	1	1	0	0	0	1	1	0	1	4.2	142.0	116.0	142.0	10.8	0.97	29.1	4.17	14.9	10.6	15.6	5.7	6.6	1.2	5.4	67.6	37.0	28.0	74.0	3.93	58.8	396.24	0.043	8	0	-1	35	1	1
1	0	1	1	1	1	1	0	0	0	1	1	0	1	5.28	4.57	143.0	235.0	10.8	0.92	28.4	2.38	17.1	33.4	28.3	7.3	16.1	3.1	13.0	68.9	40.8	43.0	87.0	6.06	94.9	1163.32	0.01	5	2	1	29	1	1
1	0	1	0	0	1	1	0	0	0	1	1	0	1	5.13	4.17	124.0	146.0	11.4	1.06	29.9	2.18	17.0	7.0	12.4	4.1	12.6	2.2	10.4	58.0	37.8	11.0	50.0	3.69	68.9	230.12	-0.000855286	2	0	1	29	1	1
0	0	1	1	1	1	1	1	0	0	1	1	0	1	4.49	4.06	123.0	168.0	11.9	1.09	35.4	2.43	17.4	62.3	48.8	10.9	9.6	1.5	8.1	60.8	38.4	16.0	62.3	6.78	62.8	368.4	0.089855787	6	2	-1	18	1	1
0	0	1	1	1	1	1	1	0	0	1	1	0	0	2.77	4.55	131.0	137.0	11.4	1.06	34.8	1.88	18.1	18.4	22.9	2.7	18.8	2.8	16.0	65.7	43.9	23.0	77.0	6.97	73.4	614.93	0.004146909	1	4	1	21	1	1
0	0	1	1	1	1	1	1	0	1	1	1	0	1	5.75	3.41	114.0	264.0	6.389757072	0.922192173	25.58673171	-1.632570291	16.5509479	45.2	49.6	27.9	18.5	4.0	14.5	62.1	29.9	143.0	172.0	7.29	57.4	971.55	0.042	3	6	1	46	1	1
0	0	1	1	1	1	1	1	0	1	1	1	0	0	5.62	4.4	131.0	91.0	11.4	1.06	32.2	2.55	16.5	7.9	13.1	3.5	18.1	3.0	15.1	67.4	46.5	21.0	71.0	4.82	93.5	245.02	0.021088636	2	0	1	19	1	1
